# Supplementary material for: Non-invasive metabolomics biomarkers of production efficiency and beef carcass quality traits
Source: Sci Rep. 2022 Jan 7;12:231. doi: 10.1038/s41598-021-04049-2 (PMC8742028; doi:10.1038/s41598-021-04049-2)
Supplement: Supplementary file 2 — Supplementary Tables. [file 41598_2021_4049_MOESM2_ESM.xlsx]

## Sheet: Table_S1
Supplemenatary Table S1. Performance and carcass characteristics (means ± SE) of the steers selected for ADG across breedtype at stage-1 (forage) and stage-2 (concentrate)
	Stage-1
	Least-ADG					Greater-ADG
Breedtype	MARC2_angus	MARC2_simmental	MARC3_angus	SE	P-value	MARC2_charolais	MARC2_simmental	MARC3_angus	MARC3_charolais	MARC3_simmental	SE	P-value
	N=1	N=3	N=1			N=1	N=3	N=1	N=1	N=1
Performance variables
DMI (kg/d)	8.30417	8.57705	8.17234	0.13	0.64	8.79	8.35	8.72	8.77	8.67745	0.46	0.92
ADG (kg/d)	0.711094	0.68985	0.686349	0.02	0.95	1.09	0.96	1.06	0.99	0.92	0.02	0.61
Feed:gain ratio (FCR)	11.678	12.4808	11.907	0.29	0.68	8.03	8.76	8.2	8.84	9.4	0.43	0.4
RFI	0.1	0.43	0.1	0.07	0.32	-0.68	-0.15	0.14	0.11	-0.20	0.03	0.13
Body weight_initial(kg)	320.123	311.29	314.76	4.75	0.95	338.3	289.9	277.5	292.3	327.59	21	0.42
Body weight-final	381.6	372.894	372.4	7.33	0.69	430.2	370.2	366.9	375.6	363.4	23.14	0.45
Carcass traits
Marbling score	482	577.3	513	58	0.45	463	482.1	516	429	539	114	0.94
Hot-carcass-weight (kg)	872	850.667	923	74.4	0.74	889	847.5	842	842	940	50.53	0.89
Ribeye-area (cm)	11.7	13.76	12	0.9	0.27	14.1	13.6	16.1	12.6	12.5	1.93	0.71
Adjusted-fat-thickness (cm)	0.45	0.573333	0.71	0.19	0.69	0.37	0.395	0.56	0.44	0.41	0.03	0.92
Yield grade	3.5	3.17	4.4	0.25	0.68	2.6	2.68571	2.3	3.2	3.5	1.35	0.96
Fat thickness (cm)	0.44	0.566667	0.68	0.07	0.67	0.36	0.37	0.59	0.43	0.36	0.03	0.78
	Stage-2
	Least-ADG							Greater-ADG
Breedtype	MARC2_angus	MARC2_charolais	MARC2_simmental	MARC3_angus	MARC3_simmental	SE	P-value	MARC2_angus	MARC2_charolais	MARC2_simmental	MARC3_angus	MARC3_charolais	MARC3_simmental	SE	P-value
	N=1	N=2	N=3	N=1	N=1			N=1	N=2	N=1	N=1	N=2	N=1
Performance variables
ADG (kg/d)	1.89674	1.93501	1.87625	2.00395	1.86726	0.19	0.82	2.33	2.25	2.34	2.21	2.17	2.25	0.05	0.3
DMI (kg/d)	11.18	10.65	10.88	10.75	10.75	0.29	0.65	11	11.07	10.82	11.35	11.28	11.25	0.53	0.96
Feed:gain ratio (FCR)	5.89	5.51	5.83	5.36	5.76	0.21	0.79	4.72	4.91	4.62	5.13	5.21	5	0.23	0.63
RFI	0.23	-0.42	-0.15	-0.42	0.02	0.45	0.65	-0.04	-0.44	-0.35	0.22	0.21	-0.229596	0.16	0.94
Body weight_initial(kg)	461.5	488.75	488.38	459	462.5	33.09	0.81	406	461.1	421.8	440.1	439.9	463.2	26.9	0.68
Body weight-final	620.9	652.9	646	657.2	619.3	30.5	0.84	603.5	650.5	618.6	626	621.92	652.3	31.24	0.79
Carcass traits
Marbling score	524	451	495	564	488	27.3	0.2	504	505.4	381	486	489.6	562	48.13	0.44
Hot-carcass-weight (kg)	835	893.9	908.3	882	894	56.5	0.9	844	876.5	853	829	836.6	899	56.3	0.94
Ribeye-area (cm)	11.5	13.92	13.16	12.6	14.7	1.14	0.44	12.5	15.3	12	12	12.04	14.4	1.11	0.33
Adjusted-fat-thickness (cm)	0.63	0.36	0.63	0.57	0.36	0.14	0.49	0.58	0.48	0.52	0.58	0.46	0.39	0.15	0.89
Yield grade	4	2.7	3.72	3.6	2.5	0.51	0.31	3.6	2.54	3.6	3.6	3.42	2.6	0.68	0.58
Fat thickness (cm)	0.61	0.34	0.59	0.57	0.29	0.033	0.4	0.62	0.46	0.52	0.65	0.42	0.39	0.17	0.81

## Sheet: Table_S2
Supplementary Table S2. Identification of urine metabolites for ADG-classification in stage-1 and stage-2 in steers. UPLC-qTOF metabolites identified, RT, retention time; ID, identification matched from bovine metabolome database.
Metabolites	Formula	Adducts	RT (min)	Ion (m/z)	Mass error (ppm)	ID
(R)-3-Hydroxy-tetradecanoic acid	C19H28O2	M+H	3.503	245.2	4.61	BMDB10731
11beta 20-hydroxy-3-oxo pregn-4-en-21-oic acid	C22H32O5	M+H	8.65	377.49	0.1	BMDB11652
11-Hydroxyprogesterone-glucuronide	C27H38O9	M+H	9.98	507.79	1.02	BMDB10364
12a-Hydroxy-3-oxocholadienic acid	C51H92NO8P	M+H	5.18	387.35	2.2	BMDB00385
Glycochenodeoxycholic acid 3-glucuronide	C32H51NO11	M-H	10.2	624.22	-0.61	BMDB02579
4-Pyridoxic acid	C8H9NO4	M+H	2.89	184.58	0.14	BMDB00017
15(S)-Hydroxyeicosatrienoic acid	C9H18O8	M+H	3.49	323.37	-0.15	BMDB05045
Pyridoxamine 5'-phosphate	C8H13N2O5P	M-H	9.72	247.05	-4.98	BMDB01555
SM(d18:0/16:0)	C21H34O2	M+H	8.88	706.6	-2.25	BMDB10168
16-Dehydroprogesterone	C6H8O6	M+H	4.03	313.22	2.73	BMDB00995
16-Oxoestrone	C21H39O6P	M+H	4.09	285.15	-2.4	BMDB00372
17-alpha,20-alpha-Dihydroxy Pregn-4-en-3-one	C21H32O3	M+H	4.7	333.25	0.95	BMDB11653
17-Hydroxypregnenolone sulfate	C10H16N4O4	M+H	2.39	413.2	3.15	BMDB00416
18-Hydroxyarachidonic acid	C14H28O3	M+H	2	321.24	3.89	BMDB06245
19-Oxotestosterone	C19H28O2	M+H	2.97	289.22	1.76	BMDB03959
2-(3-Carboxy-3-aminopropyl)-L-histidine	C41H78NO7P	M+H	2.37	257.12	-2.76	BMDB11655
SM(d18:1/18:0)	C9H10N2O5	M+H	9.78	732.61	0.5	BMDB01348
2,8-Dihydroxyquinoline-beta-D-glucuronide	C18H32O3	M+H	4.76	338.08	2.18	BMDB11658
20-Carboxyleukotriene B4	C35H64O5	M+H	0.56	367.27	-4.12	BMDB06059
25-Hydroxyvitamin D2	C28H44O2	M-H	3.45	411.34	-1.67	BMDB01438
LPA(18:0e/0:0)	C20H32O3	M+H	4.11	425.3	3.65	BMDB11144
2-Oxo-4-methylthiobutanoic acid	C46H84NO8P	M+H	10	149.03	1.36	BMDB01553
2-Phenylethanol glucuronide	C14H18O7	M-H	4.05	297.15	0.71	BMDB10350
S-Adenosylhomocysteine	C14H20N6O5S	M-H	3.8	383.12	4.12	BMDB00939
Ceramide (t18:0/16:0)	C34H69NO4	M-H	11.98	556.95	1.26	BMDB10697
3a-Hydroxy-5b-pregnane-20-one	C20H30O3	M+H	8.72	319.35	1.71	BMDB06759
3b-Hydroxy-5-cholenoic acid	C24H38O3	M+H	8.85	375.38	-0.48	BMDB00308
3-Hydroxysuberic acid	C20H32O5	M+H	2.07	191.18	1.18	BMDB00325
3-Hydroxytetradecanedioic acid	C14H26O5	M-H	2.41	273.17	2.54	BMDB00394
3-Oxo-4,6-choladienoic acid	C40H75O10P	M+H	3.03	371.39	1.98	BMDB00476
2-Methylacetoacetate	C5H8O3	M+H	2.88	117.26	0.22	BMDB03771
3-Oxotetradecanoic acid	C18H32O15	M+H	2.87	243.19	0.79	BMDB10730
Uric acid	C5H4N4O3	M+H	2.98	169.88	1.2	BMDB00289
5-Androstene-3b,16a,17a-trio	C20H30O3	M+H	4.43	307.23	-0.11	BMDB00540
5-Hydroxy-6-methoxyindole glucuronide	C42H73O10P	M+H	8.68	340.1	-4.36	BMDB10363
4-Hydroxyisovaleric acid	C5H10O3	M-H	15.7	117.06	-4.85	BMDB02011
6-Hydroxymelatonin sulfate	C13H16N2O6S	M+H	8.96	329.85	1.25	BMDB96134
6-Phosphogluconic acid	C35H64O	M+H	3.95	277.03	0.72	BMDB01316
Creatinine	C4H7N3O	M-H	2.98	112.2	0.12	BMDB00562
Alpha-Linolenic acid	C21H32O6S	M+H	5.89	279.23	0.94	BMDB01388
Alpha-N-Phenylacetyl-L-glutamine	C12H19N3O8S2	M+H	3.74	265.12	-2.27	BMDB06344
Androsterone sulfate	C6H6N4	M+H	4.27	371.19	-0.85	BMDB02759
Bilirubin glucuronide	C41H78NO7P	M+H	4.44	761.3	2.1	BMDB10332
CE(14:0)	C9H12NO6P	M+H	1.99	597.56	-0.17	BMDB06725
Cholesterol glucuronide	C42H77O10P	M+H	1.87	563.39	2.28	BMDB10330
cis-4-Hydroxycyclohexylacetic acid	C14H26O3	M+H	3.3	159.15	-2.65	BMDB00451
Glucaric acid	C6H10O8	M-H	12.58	209.03	-1.53	BMDB00663
3a 6b 7b 12a-tetrahydroxy-5b-cholanoic acid	C24H40O6	M-H	8.69	422.95	-4.1	BMDB00367
Cis-4-decenedioic acid	C15H24N5O17P3	M-H	13.5	637.96	1.3	BMDB04981
Dehydroandrosterone	C20H30O3	M+H	1.37	289.21	3.32	BMDB05962
Deoxycholic acid glycine conjugate	C26H43NO5	M-H	4.49	448.28	1.89	BMDB00631
Dityrosine	C50H82NO8P	M+H	3.63	361.14	1.93	BMDB06045
Eicosapentaenoic acid	C19H28O2	M+H	2.34	303.23	3.12	BMDB01999
Heptacarboxylporphyrin	C20H30O3	M+H	2.67	787.24	-2.1	BMDB00737
Hexadecanedioic acid	C20H30O3	M+H	5.01	287.22	4.83	BMDB00672
Isopentenyladenine-9-N-glucoside	C21H34O2	M+H	3.15	364.19	1.19	BMDB12240
I-Urobilin	C40H75O10P	M+H	3.83	591.32	1.12	BMDB04160
3-Sulfodeoxycholic acid	C14H26O3	M+H	3.66	459.24	-1.65	BMDB02504
Levuglandin E2	C19H24O2	M+H	5.57	353.23	-2.56	BMDB02363
L-Histidin	C20H32O3	M+H	4.15	156.07	-4.63	BMDB00177
Cholesteryl acetate	C29H48O2	M-H	0.25	427.368	2.36	BMDB03822
Malic acid	C7H14O3	M+H	3.09	135.03	1.93	BMDB00744
Mesobilirubinogen	C43H79O13P	M+H	2.37	593.33	0.21	BMDB01898
O-Phosphotyrosine	C15H15NO8	M+H	4.62	262.05	0.08	BMDB06049
Pentosidine	C10H14N2O	M+H	2.87	379.21	2.08	BMDB03933
Phosphorylcholine	C42H84NO8P	M+H	3.79	185.08	1.96	BMDB01565
Progesterone	C20H33NO14	M+H	3.66	315.23	2.91	BMDB01830
5,6-Dihydrouridine	C9H14N2O6	M-H	5.69	245.1	1.09	BMDB00497
Ursodeoxycholic acid	C20H32O4	M+H	2.06	473.25	1.06	BMDB02642
Vanillactic acid	C10H20O3	M+H	2.01	213.07	-0.67	BMDB00913
3-Nitrotyrosine	C42H73O10P	M+H	3.96	227.07	0.78	BMDB01904
Taurine	C20H30O3	M+H	2.59	126.02	0.41	BMDB00251
Glycine	C45H81O13P	M+H	2.01	76.04	0.87	BMDB00123
3-alpha-androstanediol glucuronide	C25H40O8	M-H	0.79	467.33	3.88	BMDB10339
Cholestane-3,7,12,25-tetrol--glucuronide	C33H56O10	M+H	13.6	614.16	1.1	BMDB10355
11-Oxo-androsterone glucuronide	C25H36O9	M-H	0.39	479.24	2.57	BMDB10338
24R,25-Dihydroxyvitamin D3	C27H44O3	M-H	1.36	415.38	2.84	BMDB06226
3 alpha,7 alpha,26-Trihydroxy-5beta-cholestane	C27H48O3	M-H	-1.1	419.46	3.17	BMDB12455
4a-Carboxy-4b-methyl-5a-cholesta-8,24-dien-3b-ol	C29H46O3	M-H	1.98	441.37	3.16	BMDB01181
4alpha-carboxy-5alpha-cholesta-8-en-3beta-ol	C28H46O3	M-H	2.94	429.35	1.7	BMDB12166
4alpha-formyl-4beta-methyl-5alpha-cholesta-8,24-dien-3beta-ol	C19H22N4	M+H	2.45	427.36	1.67	BMDB12167
6-Hydroxy-5-methoxyindole glucuronide	C15H17NO8	M-H	-2.95	338.09	3.41	BMDB10362
Aldosterone 18-glucuronide	C27H36O11	M-H	-0.27	535.27	3.02	BMDB10345
Cholic acid glucuronide	C30H48O11	M-H	-1.74	583.35	2.91	BMDB02577
Deoxycholic acid 3-glucuronide	C30H48O10	M-H	2.51	567.31	5.04	BMDB02596

## Sheet: Table_S3
Supplementary Table S3: Details of compounds in the Leverage/SPE scatter plots of the ASCA variables submodels for ADG-classification (a), stage (b) and their interactions (c).
ADG-classification			Stage(diet)			Interaction
a	Leverage	SPE	b	Leverage	SPE	ab	Leverage	SPE
Heptacarboxylporphyrin	0.040568	0.20552	L-Histidin	0.047983	0.027956	Malic acid	0.076291	0.00027454
Taurine	0.040191	0.20361	19-Oxotestosterone	0.047382	0.027605	6-Phosphogluconic acid	0.074473	0.00012799
4-Pyridoxic acid	0.040155	0.20343	2,8-Dihydroxyquinoline-beta-D-glucuronide	0.045835	0.026704	Alpha-N-Phenylacetyl-L-glutamine	0.073236	0.00041562
6-Hydroxymelatonin sulfate	0.033727	0.17087	Creatinine	0.043571	0.025385	5-Androstene-3b,16a,17a-trio	0.072631	0.0012907
3-Oxo-4,6-choladienoic acid	0.03147	0.15943	SMd180/160	0.038902	0.022665	Eicosapentaenoic acid	0.068021	0.034091
Deoxycholic acid glycine conjugate	0.030264	0.15332	Eicosapentaenoic acid	0.036431	0.021225	11-Hydroxyprogesterone-glucuronide	0.064861	0.0035915
12a-Hydroxy-3-oxocholadienic acid	0.029537	0.14964	Androsterone sulfate	0.035836	0.020878	3-Hydroxytetradecanedioic acid	0.064289	0.02703
Pyridoxamine 5'-phosphate	0.026633	0.13493	6-Hydroxymelatonin sulfate	0.034821	0.020287	6-Hydroxymelatonin sulfate	0.062627	0.034341
2-Oxo-4-methylthiobutanoic acid	0.026201	0.13274	Alpha-Linolenic acid	0.031795	0.018524	Alpha-Linolenic acid	0.058181	0.022914
I-Urobilin	0.025119	0.12726	5-Hydroxy-6-methoxyindole glucuronide	0.024776	0.014435	Heptacarboxylporphyrin	0.056308	0.011521
L-Histidin	0.017773	0.09004				I-Urobilin	0.056299	0.011275
Glucaric acid	0.01758	0.089065				Glucaric acid	0.054333	0.014101
						3-Oxotetradecanoic acid	0.053449	0.013989
						O-Phosphotyrosine	0.047119	0.011917
						4-Pyridoxic acid	0.046916	0.0041908
						Deoxycholic acid glycine conjugate	0.042886	0.0049635

## Sheet: Table_S4
Supplementary data S4: two-way ANOVA results of ADG-classification, time and interaction
metabolites	ADG-classification(raw.p)	ADG-classification(adj.p)	time(raw.p)	time(adj.p)	Interaction(raw.p)	Interaction(adj.p)
6-Phosphogluconic acid	4.97e-46	4.27e-44	0.016564	0.029072	0.00011015	0.0031577
Malic acid	5.9e-43	2.54e-41	0.12681	0.16277	0.22898	0.82052
3-Oxo-4,6-choladienoic acid	2.26e-42	6.47e-41	0.090702	0.12382	0.68098	0.99991
5-Androstene-3b,16a,17a-trio	6.82e-42	1.47e-40	0.06831	0.094753	0.082042	0.53935
Alpha-N-Phenylacetyl-L-glutamine	1.03e-36	1.77e-35	0.86226	0.87241	0.98951	0.99991
2-Oxo-4-methylthiobutanoic acid	3.01e-33	4.32e-32	0.0066531	0.012831	0.0054551	0.081834
11-Hydroxyprogesterone-glucuronide	4.76e-33	5.84e-32	1.9e-05	0.00010075	0.011835	0.12723
Alpha-Linolenic acid	1.41e-28	1.52e-27	0.056937	0.08161	0.20406	0.80069
6-Hydroxymelatonin sulfate	3.09e-27	2.95e-26	0.05941	0.083759	0.45614	0.99991
Heptacarboxylporphyrin	1e-23	8.63e-23	0.019744	0.033294	0.077523	0.53935
Eicosapentaenoic acid	4.91e-19	3.84e-18	0.10287	0.1361	0.34724	0.9332
SMd180/160	3.06e-18	2.15e-17	0.020753	0.034322	0.29793	0.86785
4-Pyridoxic acid	3.25e-18	2.15e-17	0.377	0.43814	0.29169	0.86785
Deoxycholic acid glycine conjugate	7.85e-18	4.82e-17	1.39e-08	3.99e-07	0.33493	0.92915
I-Urobilin	4.89e-17	2.8e-16	0.0039281	0.0093838	0.2571	0.86785
Taurine	9.24e-16	4.97e-15	0.11033	0.14376	0.97096	0.99991
3-Hydroxytetradecanedioic acid	5.37e-13	2.64e-12	0.00034003	0.0011247	0.018016	0.17215
12a-Hydroxy-3-oxocholadienic acid	5.53e-13	2.64e-12	2.13e-05	0.00010195	0.80345	0.99991
Pyridoxamine 5'-phosphate	1.9e-12	8.6e-12	0.0010233	0.0032592	0.30274	0.86785
L-Histidin	3.43e-12	1.48e-11	0.093094	0.1251	0.13194	0.70915
2,8-Dihydroxyquinoline-beta-D-glucuronide	5.93e-12	2.43e-11	0.00011443	0.0004686	0.16577	0.80069
19-Oxotestosterone	7.82e-12	3.06e-11	0.0016302	0.0048344	0.0094344	0.11591
Glucaric acid	8.81e-12	3.3e-11	0.0066964	0.012831	0.59429	0.99991
Creatinine	3.53e-11	1.26e-10	0.013065	0.023905	0.18308	0.80069
3-Nitrotyrosine	5.08e-10	1.75e-09	0.32185	0.38443	0.061002	0.52461
Progesterone	7.87e-10	2.6e-09	4.64e-05	0.00019944	0.00070046	0.01506
Androsterone sulfate	1.64e-09	5.21e-09	0.002018	0.0054233	6.41e-06	0.00038543
3-Oxotetradecanoic acid	4.34e-07	1.33e-06	0.034678	0.054224	0.10664	0.6114
Phosphorylcholine	4.94e-07	1.47e-06	0.0098162	0.018352	0.47344	0.99991
Mesobilirubinogen	1.89e-06	5.42e-06	0.81177	0.83961	0.99991	0.99991
17-alpha,20-alpha-Dihydroxy Pregn-4-en-3-one	6.37e-06	1.77e-05	0.016544	0.029072	0.070438	0.53935
O-Phosphotyrosine	1.07e-05	2.87e-05	0.69287	0.75427	0.26925	0.86785
15S-Hydroxyeicosatrienoic acid	1.34e-05	3.5e-05	0.0058939	0.012363	0.19589	0.80069
Cholesterol glucuronide	1.46e-05	3.69e-05	0.0054055	0.012363	8.96e-06	0.00038543
4-Hydroxyisovaleric acid	2.68e-05	6.59e-05	2.57e-07	5.52e-06	0.0057093	0.081834
3a 6b 7b 12a-tetrahydroxy-5b-cholanoic acid	4.37e-05	0.00010433	0.00032318	0.0011247	0.45445	0.99991
5-Hydroxy-6-methoxyindole glucuronide	0.00013531	0.00031451	1.87e-05	0.00010075	0.97481	0.99991
Pentosidine	0.00017179	0.00038878	0.32642	0.38455	0.087801	0.53935
2-3-Carboxy-3-aminopropyl-L-histidine	0.00021854	0.0004819	1.16e-05	7.65e-05	0.53736	0.99991
Uric acid	0.00034468	0.00074106	9.45e-06	6.77e-05	0.49114	0.99991
17-Hydroxypregnenolone sulfate	0.00046562	0.00097666	2.32e-06	2.49e-05	0.61365	0.99991
SMd181/180	0.00050198	0.0010279	0.67617	0.74552	0.88796	0.99991
S-Adenosylhomocysteine	0.00099381	0.0019876	0.0055452	0.012363	0.50615	0.99991
Taurochenodeoxycholate	0.0015328	0.0029959	0.023307	0.037818	0.7379	0.99991
3b-Hydroxy-5-cholenoic acid	0.0018686	0.0035711	0.70581	0.75875	0.91205	0.99991
Aldosterone 18-glucuronide	0.0020289	0.0037932	1.99e-05	0.00010075	0.63355	0.99991
16-Oxoestrone	0.0047711	0.0087301	0.023976	0.038184	0.57793	0.99991
11beta 20-hydroxy-3-oxo pregn-4-en-21-oic acid	0.0050675	0.0090792	2.49e-05	0.00011286	0.37339	0.97307
2-Phenylethanol glucuronide	0.0055238	0.0096947	0.48674	0.55813	0.76997	0.99991
4alpha-formyl-4beta-methyl-5alpha-cholesta-8,24-dien-3beta-ol	0.010444	0.017964	0.22602	0.28171	0.64395	0.99991
Cholesteryl acetate	0.011631	0.019613	0.0036118	0.0088748	0.99878	0.99991
CE140	0.01296	0.021434	1.59e-06	1.95e-05	0.21414	0.80069
6-Hydroxy-5-methoxyindole glucuronide	0.014435	0.023423	0.053896	0.07856	0.66029	0.99991
3-Sulfodeoxycholic acid	0.02037	0.032441	0.31495	0.38149	0.5281	0.99991
5,6-Dihydrouridine	0.022426	0.035066	0.00033763	0.0011247	0.96835	0.99991
LPA180e/00	0.025037	0.037885	0.0062359	0.012769	0.28162	0.86785
Deoxycholic acid 3-glucuronide	0.02511	0.037885	0.036111	0.055455	0.78726	0.99991
cis-4-Hydroxycyclohexylacetic acid	0.029846	0.044254	0.98436	0.98436	0.54308	0.99991
Levuglandin E2	0.032924	0.047991	0.00012398	0.00048465	0.4701	0.99991
Bilirubin glucuronide	0.038697	0.055465	0.001752	0.0048604	0.61654	0.99991
Ceramide t180/160	0.046611	0.065714	0.0025694	0.0066959	0.78384	0.99991
3-alpha-androstanediol glucuronide	0.04804	0.066636	9.37e-06	6.77e-05	0.19046	0.80069
Glycine	0.063836	0.085779	0.018402	0.031651	0.97522	0.99991
18-Hydroxyarachidonic acid	0.071863	0.09508	6.8e-07	1.17e-05	0.74533	0.99991
Dityrosine	0.10604	0.13817	9.48e-07	1.36e-05	0.90207	0.99991
Cholestane-3,7,12,25-tetrol--glucuronide	0.12934	0.16601	0.0014738	0.0045266	0.8823	0.99991
20-Carboxyleukotriene B4	0.13711	0.17089	0.0035844	0.0088748	0.61436	0.99991
Cis-4-decenedioic acid	0.15504	0.19048	0.0056169	0.012363	0.9709	0.99991
Taurocholate	0.17448	0.21134	9.15e-06	6.77e-05	0.97908	0.99991
Dehydroandrosterone	0.26812	0.3116	0.0016908	0.0048468	0.41091	0.98161
Hexadecanedioic acid	0.30325	0.34773	0.0067137	0.012831	0.7983	0.99991
Isopentenyladenine-9-N-glucoside	0.38956	0.4351	4.84e-12	4.16e-10	0.67044	0.99991
3-Hydroxysuberic acid	0.43078	0.47497	3.18e-09	1.37e-07	0.99945	0.99991
4alpha-carboxy-5alpha-cholesta-8-en-3beta-ol	0.43772	0.4765	1.36e-05	8.36e-05	0.74044	0.99991
11-Oxo-androsterone glucuronide	0.49671	0.53396	0.00017087	0.00063889	0.929	0.99991
16-Dehydroprogesterone	0.56809	0.59776	4.87e-06	4.65e-05	0.97637	0.99991
Ursodeoxycholic acid	0.91113	0.91113	0.0057917	0.012363	0.64356	0.99991

## Sheet: Table_S5
Supplementary Table S5: Result from urine pathway analysis.Total Cmpd = Total is the total number of compounds in the pathway; Hits is the actually matched number from the user uploaded data; P is the original P-value calculated from the enrichment analysis; Impact is the pathway impact value calculated from pathway topology analysis.
Metabolic pathway	Total Cmpd	Hits	Raw p	Log(p-value)	Holm adjust	FDR	Impact
Pentose phosphate pathway	22	1	5.9056e-46	45.229	9.449e-45	9.449e-45	0.11955
alpha-Linolenic acid metabolism	13	1	1.1127e-43	42.954	1.6691e-42	8.9019e-43	0.33333
Biosynthesis of unsaturated fatty acids	36	2	7.3932e-34	33.131	1.035e-32	3.943e-33	0
Vitamin B6 metabolism	9	2	2.1319e-21	20.671	2.7714e-20	8.5274e-21	0.04902
Primary bile acid biosynthesis	46	2	1.3072e-19	18.884	1.5686e-18	4.183e-19	0.04524
Steroid hormone biosynthesis	75	3	4.8787e-19	18.312	5.3665e-18	1.301e-18	0.17224
Taurine and hypotaurine metabolism	8	1	1.023e-17	16.99	1.023e-16	2.3383e-17	0.42857
Cysteine and methionine metabolism	33	2	2.9662e-12	11.528	2.6696e-11	5.9324e-12	0.09117
Histidine metabolism	16	1	1.4983e-07	6.8244	1.1986e-06	2.1793e-07	0.22131
beta-Alanine metabolism	21	1	1.4983e-07	6.8244	1.1986e-06	2.1793e-07	0
Aminoacyl-tRNA biosynthesis	48	1	1.4983e-07	6.8244	1.1986e-06	2.1793e-07	0
Ascorbate and aldarate metabolism	10	1	1.7789e-07	6.7498	1.1986e-06	2.3719e-07	0
Glycerophospholipid metabolism	36	1	2.8757e-05	4.5413	0.00011503	3.5393e-05	0.00937
Purine metabolism	66	1	0.00044571	3.351	0.0013371	0.00050938	0.01945
Creatinine metabolism	42	1	0.0159	1.7986	0.0318	0.01696	0
Pentose and glucuronate interconversions	18	1	0.022374	1.6503	0.0318	0.022374	0.14062

## Sheet: Table_S6
Supplementary data S6: two-way ANOVA results of ADG-classification, breedtype and interaction
metabolites	ADG-classification(raw.p)	ADG-classification(adj.p)	breedtype(raw.p)	breedtype(adj.p)	Interaction(raw.p)	Interaction(adj.p)
Cholesteryl acetate	2.7245e-46	2.3431e-44	0.02657	0.089424	0.0072877	0.021612
3-Hydroxytetradecanedioic acid	5.2163e-44	2.243e-42	0.46044	0.56568	0.1118	0.18141
Creatinine	1.3823e-43	3.9625e-42	0.072297	0.16804	0.00085125	0.003853
6-Hydroxymelatonin sulfate	2.792e-41	6.0029e-40	0.060212	0.1485	0.82557	0.84522
Uric acid	1.5363e-40	2.6425e-39	0.23005	0.34709	0.72453	0.75987
2-Oxo-3-hydroxy-4-phosphobutanoic acid	9.7336e-38	1.3951e-36	0.00012468	0.0015318	9.3479e-07	1.1485e-05
5-Taurinomethyl-2-thiouridine	1.1674e-29	1.4342e-28	0.012415	0.056194	0.021545	0.047509
Alpha-Linolenic acid	1.3269e-28	1.4264e-27	0.060436	0.1485	0.37726	0.45696
11beta 20-hydroxy-3-oxo pregn-4-en-21-oic acid	1.9231e-28	1.8376e-27	0.77035	0.82813	0.24474	0.31415
Eicosapentaenoic acid	6.0572e-22	5.2092e-21	0.3972	0.50234	0.59676	0.67528
12-Keto-leukotriene B4	8.6147e-20	6.7351e-19	0.17937	0.30851	0.010716	0.028799
3-Nitrotyrosine	2.1169e-19	1.5171e-18	0.0099475	0.050323	0.00057654	0.0030989
Dityrosine	4.5016e-19	2.978e-18	0.96385	0.96668	0.068012	0.12185
15-Keto-prostaglandin E2	4.9151e-18	3.0193e-17	0.12536	0.22939	0.23859	0.31089
Isopentenyladenine-9-N-glucoside	2.1452e-15	1.2299e-14	0.39011	0.50074	0.84853	0.85851
Malic acid	7.5391e-15	4.0522e-14	3.9514e-08	1.6991e-06	3.2262e-17	2.7746e-15
Dehydroandrosterone	9.7389e-14	4.9267e-13	0.57931	0.64702	0.76212	0.78967
Hydroxyprogesterone	1.0318e-12	4.9299e-12	0.11105	0.20761	0.017441	0.041664
Levuglandin E2	1.4493e-12	6.5602e-12	0.28668	0.40267	0.011731	0.030572
cis-4-Hydroxycyclohexylacetic acid	2.4139e-12	1.038e-11	0.055046	0.14345	0.030837	0.063142
3-Hydroxysuberic acid	1.5074e-11	6.173e-11	0.49871	0.58752	0.026711	0.057428
2N-Methyl-norsalsolinol	1.7728e-11	6.9302e-11	0.045163	0.12947	0.019212	0.043479
15S-Hydroxyeicosatrienoic acid	1.8837e-11	7.0435e-11	0.56731	0.6422	0.18208	0.26297
18-Hydroxyarachidonic acid	3.0383e-11	1.0887e-10	0.040831	0.12109	0.0090264	0.025041
6-Phosphogluconic acid	4.5332e-10	1.5594e-09	0.56753	0.6422	0.67789	0.72713
Vanillactic acid	1.1058e-09	3.6576e-09	0.29382	0.40267	0.23533	0.31089
Alpha-N-Phenylacetyl-L-glutamine	4.364e-08	1.39e-07	0.20044	0.32524	0.00069559	0.0035189
Phosphorylcholine	1.8143e-07	5.5724e-07	0.96668	0.96668	0.15395	0.23228
3-Oxodecanoic acid	7.9144e-07	2.347e-06	0.22591	0.34693	0.11021	0.18141
Pentosidine	8.5113e-07	2.4399e-06	0.10563	0.20761	0.44736	0.52703
Mesobilirubinogen	2.518e-06	6.9855e-06	0.017156	0.066657	0.061928	0.11578
3a-Hydroxy-5b-pregnane-20-one	6.4906e-06	1.7444e-05	0.0014638	0.010491	4.5631e-11	1.3081e-09
5-Androstene-3b,16a,17a-trio	1.6414e-05	4.2775e-05	2.268e-05	0.00048762	0.00027322	0.0019581
16-Oxoestrone	2.5009e-05	6.3258e-05	0.83322	0.87387	0.18347	0.26297
13-OxoODE	2.9842e-05	7.3327e-05	0.38712	0.50074	0.1249	0.19892
19-Oxotestosterone	6.4229e-05	0.00015344	0.018413	0.066657	3.2352e-06	3.0914e-05
CE140	0.0001137	0.00026427	0.074787	0.16925	0.005428	0.016672
Cotinineglucuronide	0.00014462	0.0003273	0.60365	0.66556	0.22651	0.30437
O-Phosphotyrosine	0.00017625	0.00038866	0.13004	0.23299	0.14584	0.22804
2-3-Carboxy-3-aminopropyl-L-histidine	0.00023405	0.0005032	0.49061	0.58601	0.19472	0.27452
2-Oxo-4-methylthiobutanoic acid	0.00028788	0.00060385	0.032022	0.102	8.0741e-08	1.3887e-06
3b-Hydroxy-5-cholenoic acid	0.00035589	0.00072873	0.19687	0.32524	7.4742e-05	0.00058435
5-Hydroxy-6-methoxyindole glucuronide	0.00064754	0.0012951	0.2366	0.35082	0.35534	0.44289
2-Phenylethanol glucuronide	0.00089844	0.001756	0.099724	0.2042	0.052707	0.10302
3-Oxotetradecanoic acid	0.0018269	0.0034914	0.5433	0.6314	0.64258	0.70849
Aldosterone 18-glucuronide	0.0022057	0.0041238	0.017698	0.066657	0.012848	0.032498
16-Dehydroprogesterone	0.0023268	0.0042575	0.068148	0.1628	0.0036529	0.012083
17-alpha,20-alpha-Dihydroxy Pregn-4-en-3-one	0.0025484	0.004566	0.95262	0.96668	0.37464	0.45696
L-Histidin	0.0031093	0.0054571	0.0046829	0.026849	0.00046785	0.0026823
4alpha-formyl-4beta-methyl-5alpha-cholesta-8,24-dien-3beta-ol	0.003194	0.0054937	0.088013	0.18923	0.00041534	0.0026823
Deoxycholic acid 3-glucuronide	0.0085276	0.01438	0.00029678	0.0028359	0.0049209	0.015674
6-Hydroxy-5-methoxyindole glucuronide	0.010156	0.016796	0.35289	0.4742	0.018166	0.042223
R-3-Hydroxy-tetradecanoic acid	0.01402	0.022749	0.18828	0.31749	0.68486	0.72713
Bilirubin glucuronide	0.016159	0.025734	0.018372	0.066657	0.0010076	0.0041263
25-Hydroxyvitamin D2	0.016599	0.025932	0.012292	0.056194	0.002658	0.010189
Cholesterol glucuronide	0.016886	0.025932	0.27346	0.39196	0.030277	0.063142
Glycine	0.018218	0.027013	3.2392e-06	9.2856e-05	0.0029102	0.010428
3-Oxo-4,6-choladienoic acid	0.017955	0.027013	0.001138	0.0097865	0.085954	0.14576
I-Urobilin	0.022778	0.033202	0.79959	0.84895	0.52899	0.61477
Androsterone sulfate	0.025781	0.036952	0.0499	0.13843	0.00092372	0.003972
2-Pyrrolidinone	0.027526	0.038807	0.00011573	0.0015318	0.065857	0.1205
Progesterone	0.03144	0.043611	0.22053	0.34484	0.64232	0.70849
Cholic acid glucuronide	0.059988	0.080609	4.4085e-05	0.00075827	0.00044493	0.0026823
17-Hydroxypregnenolone sulfate	0.082903	0.10803	0.033869	0.10403	0.003414	0.011744
3,4-Dihydroxyphenylglycol	0.090577	0.11626	0.018602	0.066657	8.6069e-07	1.1485e-05
20-Carboxyleukotriene B4	0.12151	0.15367	0.027035	0.089424	0.0078936	0.022628
Decenedioic acid	0.23782	0.27639	0.1066	0.20761	0.00082859	0.003853
12a-Hydroxy-3-oxocholadienic acid	0.39564	0.44188	0.0002702	0.0028359	5.9717e-05	0.00051356
24R,25-Dihydroxyvitamin D3	0.41557	0.45735	3.6281e-09	3.1202e-07	2.2987e-12	9.8844e-11
4a-Carboxy-4b-methyl-5a-cholesta-8,24-dien-3b-ol	0.42012	0.45735	0.0014099	0.010491	2.9726e-09	6.3911e-08
4alpha-carboxy-5alpha-cholesta-8-en-3beta-ol	0.45989	0.49438	0.10928	0.20761	0.014253	0.035021
11-Oxo-androsterone glucuronide	0.49492	0.52547	0.0024628	0.016292	0.39688	0.47406
3 alpha,7 alpha,26-Trihydroxy-5beta-cholestane	0.57163	0.58524	0.0062494	0.033591	2.8704e-06	3.0857e-05
16R-HETE	0.56652	0.58524	0.0036067	0.022156	0.038917	0.077833
Uridine diphosphate	0.90057	0.90057	0.16652	0.29225	0.002725	0.010189

## Sheet: Table_S7
Supplementary Table S7: Bile acids and steroids concentration (mean ± SEM) by generalized linear mixed model in steers selected for least/greater ADG during the growing and finishing period on forage- and concentrate-based diets
	Stage-1		Stage-2			P-value
	least-ADG	greater-ADG	least-ADG	greater-ADG	SEM	time	stage	group	Crossbreed	stage*ADG	time*ADG
Bile acids (nM)
CA	2705	1439	1653	1401	354	0.03	0.54	0.16	0.56	0.05	0.81
GUDCA	39.9	42.7	43.8	36.4	9.67	<0.01	0.49	0.75	0.86	0.24	0.43
CDCA	200.7	187.3	280	198	63.6	<0.01	0.48	0.42	0.54	0.41	0.34
UDCA	38.65	28.78	30.67	25.7	10.3	<0.01	0.43	0.91	0.61	0.33	0.13
TCDCA	2.35	2.15	1.63	2.19	0.6	<0.01	0.44	0.42	0.93	0.71	0.06
TDCA	12.7	7.85	12.09	9.31	3.63	<0.01	0.73	0.63	0.93	0.75	0.06
DCA	44.1	44.6	77.7	49.4	16.4	0.13	0.29	0.9	0.52	0.47	0.7
GDCA	3.35	3	3.47	2.92	0.62	<0.01	0.04	0.45	0.18	0.72	0.26
GLCA	0.18	0.14	0.16	0.15	0.05	0.2	0.37	0.9	0.57	0.98	0.08
TCA	107.4	80.1	105	93.2	23.6	<0.01	0.38	0.63	0.46	0.03	0.43
α-MCA	4698	2188	2396	2434	603	0.22	0.27	0.89	0.57	0.92	0.08
ω-MCA	330.5	204.5	264.5	277	78.5	0.14	0.02	0.1	0.54	0.01	0.42
TDHCA	2.49	0.95	0.96	1.12	0.5	0.61	0.95	0.1	0.54	0.25	0.48
GCA	406.4	294.9	381.1	369	64	0.05	0.77	0.67	0.76	0.12	0.4
GCDCA	0.56	0.52	0.55	0.54	0.12	<0.01	0.37	0.65	0.39	0.21	0.37
GHDCA	11.61	14.47	26.03	17.7	10.3	<0.01	0.4	0.62	0.77	0.3	0.26
LCA	2.52	1.61	1.96	1.71	0.64	<0.01	0.15	0.92	0.61	0.67	0.91
Tauro- α-MCA	43.68	43.08	51.48	58.9	14.2	<0.01	0.2	0.32	0.08	0.71	0.39
Unconjugated	6744	4094	4704	4388	841	0.03	0.24	0.06	0.43	0.04	0.44
Taurine-conjugated	151	134	171	165	42.5	0.27	0.14	0.57	0.43	0.65	0.13
Glycine-conjugated	462	356	455	427	83.2	<0.01	0.37	0.81	0.55	0.18	0.36
Sum all BA	7273	4584	5330	4980	906	0.02	0.5	0.17	0.47	0.05	0.38
Sum all conjugated BA	529	490	626	592	102	0.02	0.01	0.02	0.12	0.13	0.62
Steroids(nM)
cortisol	0.19	0.15	0.11	0.12	0.03	0.01	0.6	0.84	0.64	0.74	0.71
cortisone	0.15	0.12	0.1	0.1	0.02	0.02	0.96	0.36	0.74	0.35	0.54
corticosterone	0.73	0.79	0.46	0.34	0.15	<0.01	0.04	0.15	0.19	0.05	0.75
testosterone	9.63	6.12	7.84	5.88	2.22	<0.01	0.58	0.27	0.82	0.15	0.46
progesterone	0.29	0.2	0.28	0.25	0.05	<0.01	0.97	0.45	0.83	0.74	0.84
glucocorticoides	1.08	1.06	0.67	0.56	0.19	<0.01	0.45	0.91	0.85	0.91	0.61
testosterone+progesterone	9.92	6.31	8.13	6.13	2.23	<0.01	0.54	0.17	0.91	0.42	0.42
Bile acids, BA; Cholic acid,CA; Chenodeoxycholic acid, CDCA; Ursodeoxycholic acid, UDCA; Deoxycholic acid, DCA; Lithocholic acid, LCA; ω-MCA, ω-Muricholic acid; α-Muricholic acid, α—MCA; Taurocholic acid, TCA; Taurodeoxycholic acid, TDCA; Taurodehydrocholic acid, TDHCA; Taurochenodeoxycholic acid,TCDCA; Glycocholic acid, GCA; Glychochenodeoxycholic acid, GCDCA; Glycoursodeoxycholic acid, GUDCA; G…

## Sheet: Table_S8
Supplemenatary Table S8. Estimates and standard erorrs of a predictive equation for least/greater-ADG using a stepwise logistic regression
Term	Estimate	Std Error
Intercept	46.3988	38.9073
Log[CA]	-2.62844	4.03136
Log[CDCA]	1.17217	1.31873
Log[UDCA]	-0.320281	0.769745
Log[TDCA]	-1.46383	1.26532
Log[DCA]	-5.7689	3.14436
Log[LCA]	-1.00956	0.96894
Log[TCDCA]	7.38583	4.94979
Log[α-MCA]	-3.11305	2.40223
Log[ω-MCA]	-1.88699	1.85381
Log[GCA]	13.5308	13.565
Log[GCDCA]	-6.01953	4.03373
Log[GDCA]	12.9466	7.20776
Log[Cortisol]	4.53274	2.54964
Log[GHDCA]	1.25331	1.27767
Log[GLCA]	1.15699	1.25606
Log[t-α-MCA]	5.29821	2.87921
Log[Cortisone]	1.01775	2.81133
Log[Testosterone]	0.703744	2.80969
Log[Progesterone]	1.01726	1.88553
Log[corticosterone]	5.76228	3.73008
Log Non-conjugated	5.95007	7.6146
Log[glycine-conjBA]	-9.18849	14.9889
Log[taurine-conjBA]	-2.45425	6.8062
Log[sum all Steroids]	6.85439	5.18876
Log[glucocorticoides]	-13.7647	8.47772
Log[sex-steroids]	-5.68158	5.49713
Bile acids, BA; Cholic acid,CA; Chenodeoxycholic acid, CDCA; Ursodeoxycholic acid, UDCA; Deoxycholic acid, DCA; Lithocholic acid, LCA; ω-MCA, ω-Muricholic acid; α-Muricholic acid, α—MCA; Taurocholic acid, TCA; Taurodeoxycholic acid, TDCA; Taurodehydrocholic acid, TDHCA; Taurochenodeoxycholic acid,TCDCA; Glycocholic acid, GCA; Glychochenodeoxycholic acid, GCDCA; Glycoursodeoxycholic acid, GUDCA; G…

## Sheet: Table_S9
Supplementary Table S9. Estimated cutoffs values of bile acids and steroids to predict least/greater-ADG using a stepwise logistic regression
	Least-ADG	Greater-ADG
Predictive accuracy	90 - 100%	90 - 100%
Log[CA]	8.23 9.00	6.58 3.98
Log[CDCA]	4.32 8.00	4.30 0.20
Log[UDCA]	1.74 5.38	1.59 -3.00
Log[TDCA]	1.55 5.00	1.54 -3.00
Log[DCA]	3.34 6.00	3.33 1.00
Log[LCA]	-0.63 2.62	-0.62 -5.00
Log[TCDCA]	-0.07 3.00	0.06 -4.00
Log[α-MCA]	7.42 9.50	7.41 3.00
Log[ω-MCA]	5.13 8.00	5.12 3.50
Log[GCA]	5.54 7.50	5.54 3.50
Log[GCDCA]	-1.19 1.00	-1.18 -5.00
Log[GDCA]	0.76 5.00	0.75 -1.00
Log[Cortisol]	-2.27 -0.50	-2.26 -4.00
Log[GHDCA]	1.12 6.00	1.11 -2.00
Log[GLCA]	-2.56 0.50	-2.55 -6.00
Log[t-α-MCA]	3.21 6.00	3.20 0.50
Log[Cortisone]	-2.46 -1.00	-2.45 -7.00
Log[Testosterone]	0.88 4.00	0.87 -5.00
Log[Progesterone]	-1.64 -0.50	-1.63 -4.50
Log[corticosterone]	-1.42 2.00	-1.41 -7.00
Log Non-conjugated	-1.96 2.00	-1.95 -5.00
Log[glycine-conjBA]	5.71 7.50	5.70 3.50
Log[taurine-conjBA]	4.72 7.00	4.62 2.00
Log[sum all Steroids]	1.53 4.00	1.52 -1.00
Log[glucocorticoides]	-0.64 1.50	-0.63 -3.00
Log[sex-steroids]	1.15 3.75	1.14 -2.00
Bile acids, BA; Cholic acid,CA; Chenodeoxycholic acid, CDCA; Ursodeoxycholic acid, UDCA; Deoxycholic acid, DCA; Lithocholic acid, LCA; ω-MCA, ω-Muricholic acid; α-Muricholic acid, α—MCA; Taurocholic acid, TCA; Taurodeoxycholic acid, TDCA; Taurodehydrocholic acid, TDHCA; Taurochenodeoxycholic acid,TCDCA; Glycocholic acid, GCA; Glychochenodeoxycholic acid, GCDCA; Glycoursodeoxycholic acid, GUDCA; G…
